# Supplementary material for: Longitudinal study highlights patterns of Salmonella serovar co-occurrence and exclusion in commercial poultry production
Source: Front Microbiol. 2025 Jul 16;16:1570593. doi: 10.3389/fmicb.2025.1570593 (PMC12307445; doi:10.3389/fmicb.2025.1570593)
Supplement: Supplementary file 4 [file Table_1.xlsx]

## Sheet: Sheet1
	Serovara	Frequencyb	Present (%)c	Alone (%)d	Major (%)e	Average relative frequency (%)f	Monthsg	Companiesh
	Kentucky I	462	81.3	86	65	94	23	20
	Cerro	43	7.6	30	57	65	10	5
	Mbandaka	34	6	12	17	30	15	7
	Typhimurium	25	4.4	32	41	62	14	11
	Liverpool	21	3.7	29	53	58	11	6
	Infantis	19	3.3	16	12	38	11	6
	Alachua	17	3	47	11	61	6	2
	Senftenberg II	12	2.1	8	18	36	8	6
	Tennessee	9	1.6	11	25	36	5	5
	Enteritidis	8	1.4	62	0	72	5	7
	Uganda	8	1.4	12	57	49	5	1
	Montevideo I	6	1.1	0	17	18	4	3
	Montevideo II	6	1.1	0	0	4	3	4
	Agona	5	0.9	40	0	45	3	3
	Altona	5	0.9	20	25	39	5	2
	Anatum	5	0.9	20	25	42	2	3
	Untypeable	5	0.9	20	0	32	3	2
